# Supplementary material for: Insulin signaling represents a gating mechanism between different memory phases in Drosophila larvae
Source: PLoS Genet. 2020 Oct 26;16(10):e1009064. doi: 10.1371/journal.pgen.1009064 (PMC7644093; doi:10.1371/journal.pgen.1009064)
Supplement: S1 Data — (XLSX) [file pgen.1009064.s011.xlsx]

## Sheet: Fig 1C
PI	no cold shock, TW	cold shock, TW	no ciold shock, SUC	cold shock, SUC
	-0.32	-0.437	-0.3073	0.019
	-0.2427	-0.333	-0.2286	-0.116
	-0.2246	-0.257	-0.3163	0.259
	-0.1944	-0.154	-0.179	-0.042
	0.10536	-0.615	-0.2779	0.047
	-0.1197	-0.071	-0.3214	0.261
	-0.1872	-0.074	-0.2319	-0.203
	-0.3239	0.046	-0.0833	-0.147
	-0.15	-0.282	-0.1348	-0.171
	-0.2005	-0.368	-0.3679	0.044
	-0.3461	-0.077	-0.183	0.046
	-0.1866	0.045	-0.2267	0.072
	-0.3167	-0.381	-0.1594
	-0.0838		-0.0991
	-0.1852

## Sheet: Fig 2A
PI	WT, TW	rsh1, TW	WT, SUC	rsh1, SUC
	-0.317	-0.083	-0.45	-0.2
	-0.133	-0.167	-0.05	-0.35
	-0.2	-0.117	0.133	-0.017
	-0.383	-0.1	-0.033	-0.308
	-0.411	-0.033	-0.2	-0.083
	-0.383	0.117	-0.467	-0.067
	-0.317	0.2	-0.4	-0.35
	-0.383	0.133	-0.25	-0.367
	-0.317	-0.017	-0.283	-0.417
	-0.2	0	-0.45	-0.033
	-0.167	-0.067	-0.183	0
	-0.267	0.1	-0.133	-0.083
	-0.033	-0.067	-0.317	-0.35
	-0.217	0.2	-0.433	0.417
	0.217	0.2	-0.217	-0.117
	-0.3	-0.267	-0.183	-0.083
				-0.233
				-0.35

## Sheet: Fig 2B
PI	WT, TW	rsh1, TW	WT, SUC, CS	rsh1, SUC, CS
	-0.228	0.074	-0.069	-0.145
	-0.276	-0.243	0.072	0.174
	-0.184	0.047	0.024	-0.013
	-0.252	-0.052	-0.44	-0.069
	-0.077	-0.069	-0.068	-0.038
	-0.396	-0.322	0.287	-0.059
	-0.105	0.109	-0.232	-0.001
	-0.332	-0.001	-0.186	-0.025
	-0.172	-0.09	-0.138	-0.201
	-0.233	0	0.031	-0.044
	-0.188	0.026	-0.075	0.045
	-0.5	-0.068	-0.168	0.095
	-0.14	-0.063	0.129	0.034
	0.03	0.121	-0.104	-0.139

## Sheet: Fig 2C
PI	WT, TW	rut2080, TW	WT, SUC	rut2080, SUC
	-0.396	-0.255	-0.217	-0.042
	-0.157	-0.341	-0.461	-0.063
	-0.416	-0.381	-0.422	-0.25
	-0.441	-0.296	-0.27	0.101
	-0.261	-0.272	-0.313	-0.167
	-0.339	-0.241	-0.27	0.011
	-0.143	-0.283	-0.35	-0.157
	-0.22	-0.218	-0.234	-0.235
	-0.299	-0.206	-0.242	-0.036
	-0.551	-0.422	-0.237	0.027
	-0.173	-0.136	-0.556	-0.141
		-0.2	-0.431	0.022
			-0.343	0.078
			-0.509	-0.409
			-0.353	-0.092
				0.092

## Sheet: Fig 3A
PI	H24/+, SUC	InRDN/+, SUC	H24/InRDN, SUC	H24/+, SUC, CS	InRDN/+, SUC, CS	H24/InRDN, SUC, CS
	0.074	-0.26	0.071	-0.178	0.271	-0.148
	-0.223	-0.148	-0.262	0.191	0.203	-0.367
	-0.256	-0.137	-0.097	-0.091	-0.204	-0.097
	-0.135	-0.167	-0.522	-0.159	-0.129	-0.307
	-0.131	-0.28	-0.135	0.056	0.017	-0.016
	-0.077	-0.169	-0.267	-0.077	-0.048	-0.215
	-0.048	-0.28	-0.478	-0.106	0.1	-0.124
	-0.224	-0.352	-0.237	0.077	-0.333	-0.195
	-0.157	-0.044	-0.068	-0.105	0.101	-0.405
	-0.304	-0.233	-0.192	0.042	0.037	-0.147
	-0.389		-0.35	0.043	-0.081	-0.411
					-0.132

## Sheet: Fig 3B
PI	H24/+, TW, CS	InRRNAi/+, TW, CS	H24/InRRNAi, TW, CS	H24/+, SUC, CS	InRRNAi/+, SUC, CS	H24/InRRNAi, SUC, CS
	0.08	-0.22	-0.069	0.018	-0.031	-0.038
	-0.158	-0.36	-0.014	-0.033	0.006	-0.226
	-0.235	-0.222	-0.196	0.015	-0.092	-0.352
	-0.119	-0.267	-0.067	-0.125	-0.148	-0.137
	-0.052	-0.041	-0.119	-0.178	0.078	-0.15
	-0.333	-0.243	-0.175	-0.058	-0.105	-0.144
	-0.153	-0.246	-0.219	-0.038	-0.02	-0.158
	-0.154	-0.238	-0.153	-0.14	0.025	-0.01
	-0.243	-0.121	-0.2	-0.012	0.116	-0.212
	-0.143	-0.15	0.031	-0.2	0.066	-0.097
	-0.289	-0.021	-0.143	0.117	0.043	0.009
	-0.232	-0.115	-0.325	-0.078	0.005	-0.152
	-0.254	-0.077	-0.094	-0.099	-0.19	-0.336
	-0.2	-0.089	-0.185	0.099	-0.001	-0.111

## Sheet: Fig 3C
PI	H24/+, SUC	chicoRNAi/+, SUC	H24/chicoRNAi, SUC	H24/+, SUC, CS	chicoRNAi/+, SUC, CS	H24/chicoRNAi, SUC, CS
	-0.074	-0.157	-0.258	0.108	-0.105	-0.19
	-0.094	-0.162	-0.23	-0.199	0.145	-0.238
	-0.224	-0.249	-0.288	0.162	-0.053	-0.098
	-0.153	-0.255	-0.23	0.027	0.131	-0.251
	-0.17	-0.339	-0.196	-0.089	-0.058	-0.251
	-0.289	-0.203	-0.4	-0.139	-0.12	-0.279
	-0.263	-0.182	-0.161	-0.2	0.271	-0.268
	-0.041	-0.09	-0.098	-0.15	-0.096	-0.154
	-0.324	-0.183	-0.096	-0.098	-0.123	-0.129
	-0.126	-0.202	-0.439	-0.15	-0.052	-0.304
	-0.265	-0.188	-0.187	-0.035	-0.185	-0.004
	-0.259	-0.392	-0.37	0.176	-0.007	-0.265

## Sheet: Fig 3D
PI	H24/+, TW	InRCA/+, TW	H24/InRCA, TW	H24/+, TW, CS	InRCA/+, TW, CS	H24/InRCA, TW, CS
	0.052	-0.202	-0.188	-0.179	-0.251	-0.171
	-0.193	-0.058	-0.116	-0.265	-0.189	0.056
	-0.321	-0.248	-0.175	-0.22	-0.103	0.04
	-0.152	-0.241	-0.281	-0.32	-0.306	0.244
	-0.398	-0.153	-0.226	-0.175	-0.026	-0.002
	-0.141	-0.343	-0.298	-0.1	-0.236	-0.091
	-0.006	-0.343	-0.475	-0.226	-0.191	0.005
	-0.149	-0.276	0.086	-0.192	-0.346	0.014
	-0.25	-0.214	-0.083	-0.054	0.038	0.002
	-0.131	-0.081	-0.124	-0.204	-0.327	-0.122
	-0.279	-0.219	-0.097	-0.231	-0.214	-0.259
		-0.228	-0.435		-0.216	-0.031

## Sheet: Fig 4B
PI	30 min
	TW TW	CXM TW	TW SUC	CXM SUC
	-0.233	-0.338	-0.461	-0.323
	-0.48	-0.239	-0.454	-0.228
	-0.462	-0.289	-0.338	-0.274
	-0.36	-0.301	-0.177	-0.181
	-0.227	-0.273	-0.375	-0.112
	-0.454	-0.322	-0.404	-0.054
	-0.297	-0.187	-0.295	-0.318
	-0.094	-0.178	-0.217	-0.149
	-0.618		-0.379	-0.38
	-0.279		-0.487	-0.299
	-0.183		-0.446	-0.087
	-0.357		-0.252	-0.213
	-0.473		-0.35
	-0.375		-0.374
	-0.206		-0.477
	-0.232		-0.174

## Sheet: Fig 4C
PI	60 min
	TW TW	CXM TW	TW SUC	CXM SUC
	-0.417	-0.31	-0.581	-0.167
	-0.352	-0.321	-0.472	-0.162
	-0.323	-0.091	-0.299	-0.061
	-0.295	-0.379	-0.383	0.241
	-0.457	-0.342	-0.311	-0.164
	-0.232	-0.258	-0.287	-0.006
	-0.292	-0.449	-0.199	-0.085
	-0.448	-0.149	-0.447	-0.157
	-0.235	-0.247	-0.217	-0.068
	0.018	-0.294	-0.314	-0.241
	-0.179	-0.239	-0.223	0.034
	-0.181	-0.221	-0.234	-0.333
	-0.353	-0.347	-0.441	-0.179
	-0.333	-0.359	-0.138	-0.172
	-0.256		-0.125
	-0.303		-0.179

[truncated: 19 more sheets: Fig 4D, S1A Fig, S1C Fig, S2A Fig, S2B Fig, S3A Fig, S3B Fig, S3C Fig, S4B Fig, S4C Fig, S4D Fig, S4E Fig, S5B Fig, S5C Fig, S5D Fig, S6A Fig, S6B Fig, S6C Fig, S6D Fig]
